# Supplementary material for: Physiological and Proteomic Responses of Mulberry Trees (Morus alba. L.) to Combined Salt and Drought Stress
Source: Int J Mol Sci. 2019 May 20;20(10):2486. doi: 10.3390/ijms20102486 (PMC6566768; doi:10.3390/ijms20102486)
Supplement: Supplementary file 1 [file ijms-20-02486-s001.zip]

Archive with 3 entries (2 files):
- ijms-477862-supplementary/
- ijms-477862-supplementary/Supplementary figures.docx
- ijms-477862-supplementary/supplementary table.xlsx
