# Supplementary material for: Physiological and Proteomic Responses of Mulberry Trees (Morus alba. L.) to Combined Salt and Drought Stress
Source: Int J Mol Sci. 2019 May 20;20(10):2486. doi: 10.3390/ijms20102486 (PMC6566768; doi:10.3390/ijms20102486)
Supplement: Supplementary file 1 [file ijms-20-02486-s001.zip › ijms-477862-supplementary/supplementary table.xlsx]

## Sheet: Table S1
	Table S1, Classification of the DEPs commonly identified from stressed leaves and roots in mulberry.
	DEPs number	Protein annotation by NCBI	Mw/pI	Alteration of DEPs
				Leaves	Roots
	carbohydrate metabolism
	Morus018572.p1	Glucose-1-phosphate adenylyltransferase large subunit3	68.45/8.39	++	++
	Morus016098.p1	Phosphoenolpyruvate carboxylase	85.31/7.03	++	+
	Morus024842.p1	1,4-alpha-glucan-branching enzyme	94.7/5.15	++	+
	Morus005965.p1	Beta-glucosidase-like protein	81.9/6.17	++	+
	Morus015314.p1	cinnamyl alcohol dehydrogenase	42.65/7.64	++	+
	Morus027728.p1	Alpha-glucan water dikinase	186.29/6.3	++	+
	Morus011230.p1	alpha-galactosidase	50.71/6.56	++	+
	Morus025123.p1	Glutamate decarboxylase	65.51/5.72	+	++
	Morus013789.p1	1,4-alpha-glucan-branching enzyme 2-2	108.8/5.12	+	+
	Morus011656.p1	Alpha-amylase isozyme 3E	72.8/8.37	+	+
	Morus000865.p1	Alcohol dehydrogenase 1	55.81/8.09	+	-
	Morus019552.p1	Sucrose synthase	103.15/5.79	+	-
	Morus019026.p1	Acid beta-fructofuranosidase	82.32/6.49	-	-
	protein processing
	Morus005231.p1	Putative methyltransferase	35.66/5.11	++	+
	Morus019413.p1	Cysteine proteinase 15A	47.53/5.75	++	+
	Morus010808.p1	putative nitronate monooxygenase	40.3/5.49	+	++
	Morus007149.p1	Aspartic proteinase nepenthesin-2	58.11/8.58	+	+
	Morus015082.p1	auxin-repressed kda protein	16.11/9.6	+	+
	Morus027424.p1	RNA-binding protein 28	119.39/9.25	-	--
	Morus012958.p1	DEAD-box ATP-dependent RNA helicase 7	90.23/9.01	-	-
	Morus026088.p1	Polyadenylate-binding protein RBP47C	50.11/6.26	-	-
	stress defensive system
	Morus026121.p1	late embryogenesis abundant	34.28/5.61	++	++
	Morus014491.p1	late embryogenesis abundant	37.12/5.72	++	++
	Morus002575.p1	small heat shock chloroplastic	31.65/6.54	++	++
	Morus015434.p1	Universal stress protein A-like protein	22.86/7.68	+	+
	Morus017202.p1	Alternative oxidase	42.31/8.95	+	+
	Morus018046.p1	5'-adenylylsulfate reductase 1	58.66/5.95	--	--
	lipid metabolism
	Morus025232.p1	outer envelope pore protein chloroplastic*	14.84/9	++	++
	Morus010823.p1	ref srpp-like protein at3g05500	34.31/7.67	++	++
	Morus016874.p1	Outer membrane lipoprotein blc	25.66/6.75	++	++
	Morus007202.p1	Epoxide hydrolase 2	40.34/5.95	++	+
	Secrondary metabolism related
	Morus013255.p1	Dehydrin Rab15	26.44/6.52	+	+
	Morus021949.p1	Proactivator polypeptide	29.34/5.73	+	+
	Morus017046.p1	Serine carboxypeptidase-like 49	63.07/5.33	+	+
	Unknown proteins
	Morus015784.p1	hypothetical protein L484_015784 [Morus notabilis]	69.67/5.42	++	++
	Morus011130.p1	hypothetical protein L484_011130 [Morus notabilis]	45.76/9.27	++	++
	Morus000338.p1	hypothetical protein L484_000338 [Morus notabilis]	22.18/5.61	++	++
	Morus016908.p1	hypothetical protein L484_016908 [Morus notabilis]	19.34/7.63	++	+
	Morus024994.p1	hypothetical protein L484_024994 [Morus notabilis]	55.01/5.45	++	+
	Morus011937.p1	hypothetical protein L484_011937 [Morus notabilis]	33.76/8.38	++	+
	Morus004398.p1	hypothetical protein L484_004398 [Morus notabilis]	29.03/5.08	++	--
	Morus015780.p1	hypothetical protein L484_015780 [Morus notabilis]	29.27/6.1	+	++
	Morus013688.p1	hypothetical protein L484_013688 [Morus notabilis]	45.34/6.13	+	++
	Morus022592.p1	hypothetical protein L484_022592 [Morus notabilis]	29.73/5.01	+	++
	Morus007159.p1	hypothetical protein L484_007159 [Morus notabilis]	32.41/9.21	+	+
	Morus020123.p1	hypothetical protein L484_020123 [Morus notabilis]	26.29/5.89	+	-
	Morus018225.p1	hypothetical protein L484_018225 [Morus notabilis]	93.57/5.16	+	-
	Morus018936.p1	hypothetical protein L484_018936 [Morus notabilis]	49.48/7.26	-	+
	Morus018461.p1	hypothetical protein L484_018461 [Morus notabilis]	69.71/6.54	-	-
	Morus020052.p1	hypothetical protein L484_020052 [Morus notabilis]	23.31/3.95	--	--
	Note, A fold change over 2.0 is marked with ++, a fold change over 1.50 is marked with +, a fold change less than 0.50 is mraked with --, and a fold change less than 0.67 was marked with -. The DEPs showed a fold change between 0.67~1.50 are labeled with =.

## Sheet: Table S2
	Table S2 Classification of DEPs in response to salt-drought stress in mulberry.
	protein ID	Accession number(NCBI)	Protein annotation by NCBI	Mw/pI	Alteration of DEPs
					Leaves	Roots
	Photosynthesis and chlorophyll metabolism
	Morus024765.p1	EXB56228.1	Photosystem II CP43 chlorophyll apoprotein	19.42/9.76	++	/
	Morus025411.p1	EXB65331.1	Photosystem I P700 chlorophyll a apoprotein A2	9.62/6.71	++	/
	Morus001781.p1	EXB38499.1	Photosystem II CP47 chlorophyll apoprotein	53.98/6.23	++	/
	Morus011773.p1	EXC24907.1	Pheophorbide a oxygenase	68.14/7.16	++	/
	Morus025917.p1	EXB75141.1	Photosystem I reaction center subunit III	29.01/9.54	++	/
	Morus004387.p1	EXC10209.1	Photosystem ii 22 kda chloroplastic	33.96/7.93	++	/
	Morus026409.p1	EXB58206.1	Chlorophyll a-b binding protein	33.79/5.43	++	/
	Morus015919.p1	EXB46058.1	Protein low psii accumulation chloroplastic	40.86/9.76	+	/
	Morus027977.p1	EXC30799.1	Magnesium-protoporphyrin IX monomethyl ester [oxidative] cyclase	55.61/8.9	+	/
	Morus002539.p1	EXB76746.1	Chlorophyll a-b binding protein	36.85/5.73	+	/
	Morus000029.p1	EXC37310.1	Photosystem Q(B) protein	34.98/4.95	+	/
	Morus023627.p1	EXB89974.1	Heme-binding-like protein chloroplastic	26.56/8.61	+	/
	Morus013818.p1	EXC33621.1	Cytochrome c1-1, heme protein	75.11/8	+	=
	Morus025114.p1	EXB80260.1	NADH dehydrogenase C1	54.7/6.13	+	=
	Morus013137.p1	EXB81197.1	Glycine--tRNA ligase 1	88.82/5.83	+	=
	Morus002856.p1	EXB69298.1	Chlorophyll a-b binding protein 40	30.67/5.29	=	++
	Morus003300.p1	EXB50471.1	NADP-dependent glyceraldehyde-3-phosphate dehydrogenase	63.67/7.49	=	+
	Morus002073.p1	EXC46730.1	Ferredoxin--NADP reductase, embryo isozyme	36.45/5.24	=	--
	Morus026009.p1	EXB75227.1	Ferredoxin--NADP reductase, root isozyme	52.59/8.72	=	-
	Morus004985.p1	EXC28855.1	D-3-phosphoglycerate dehydrogenase	77.02/6.71	-	=
	Morus014845.p1	EXB31418.1	Oxygen-evolving enhancer protein 3-2	29.29/9.42	-	=
	Morus014647.p1	EXB97036.1	Ribulose bisphosphate carboxylase small chloroplastic	23.65/9.03	-	=
	Morus005556.p1	EXB50856.1	Heme oxygenase 1	55.14/9.1	-	=
	Morus008822.p1	EXB54892.1	Glutamate-1-semialdehyde 2,1-aminomutase 1	57.79/6.06	-	=
	Morus007545.p1	EXC33988.1	Porphobilinogen deaminase	46.62/7.55	-	=
	Morus012310.p1	EXB25883.1	Uroporphyrinogen decarboxylase	29.82/7.63	--	=
	Morus012704.p1	EXC08248.1	Coproporphyrinogen-III oxidase	50.43/6.69	-	=
	Morus006427.p1	EXB61340.1	Thylakoid lumenal kda chloroplastic-like	30.37/8.37	-	/
	Morus016525.p1	EXB36920.1	Calvin cycle protein cp12- chloroplastic	13.2/4.75	-	/
	Morus004458.p1	EXB41288.1	Photosystem ii d1 precursor processing protein psb27- chloroplastic	28.68/8.31	-	/
	Morus025772.p1	EXB67290.1	Post-illumination chlorophyll fluorescence increase isoform 1	35.41/6.73	-	/
	Morus000099.p1	EXB62999.1	duf3148 family protein	16.97/9.75	-	/
	Morus022051.p1	EXC01479.1	thylakoid soluble phosphoprotein tsp9 protein	12.13/9.85	-	/
	Morus025030.p1	EXB39335.1	protein pale chloroplastic-like	41.24/5.07	-	/
	Morus003164.p1	EXC04601.1	Magnesium-chelatase subunit chlD	93.02/5.8	-	/
	Morus012311.p1	EXB25884.1	Uroporphyrinogen decarboxylase	34.05/7.9	-	/
	Morus006148.p1	EXC19453.1	Magnesium-chelatase subunit chlI	51.96/5.58	--	/
	Morus025670.p1	EXB76312.1	Protochlorophyllide reductase	50.16/9.19	--	/
	Morus002377.p1	EXC17141.1	tetrapyrrole-binding chloroplastic	33.82/5.73	--	/
	Morus016358.p1	EXB29868.1	RuBisCO large subunit-binding protein subunit alpha	204.41/6.22	/	-
	Respiration
	Morus002102.p1	EXB55505.1	Serine--glyoxylate aminotransferase	44.66/6.67	++	=
	Morus021638.p1	EXC29330.1	Peroxisomal (S)-2-hydroxy-acid oxidase GLO1	40.88/9.35	+	=
	Morus019388.p1	EXC19638.1	Ferredoxin-dependent glutamate synthase	130.52/6.18	+	=
	Morus018545.p1	EXB37122.1	NADH dehydrogenase [ubiquinone] iron-sulfur protein 8-A	26.25/5.81	+	=
	Morus017060.p1	EXB96211.1	Glycerol-3-phosphate dehydrogenase SDP6	78.15/8.66	+	=
	Morus021639.p1	EXC29331.1	Peroxisomal (S)-2-hydroxy-acid oxidase GLO1	42.91/9.3	+	/
	Morus008377.p1	EXC16571.1	Glycerate dehydrogenase	46.3/6.92	+	/
	Morus025113.p1	EXB80259.1	Alternative nad h-ubiquinone oxidoreductase chloroplastic mitochondrial	21.94/10.56	+	/
	Morus020105.p1	EXB80847.1	Alanine--glyoxylate aminotransferase 2-1-like protein	60.38/7.68	-	=
	Morus016547.p1	EXB39078.1	Glycerol-3-phosphate dehydrogenase [NAD(P)+]	59.48/6.69	/	+
	Sugar metabolism
	Morus018572.p1	EXB37149.1	Glucose-1-phosphate adenylyltransferase large subunit 3	68.45/8.39	++	++
	Morus011230.p1	EXB96520.1	alpha-galactosidase	50.71/6.56	++	+
	Morus024842.p1	EXB56303.1	1,4-alpha-glucan-branching enzyme	94.7/5.15	++	+
	Morus005965.p1	EXB94370.1	Beta-glucosidase-like protein	81.9/6.17	++	+
	Morus027728.p1	EXB82551.1	Alpha-glucan water dikinase	186.29/6.3	++	+
	Morus011123.p1	EXB33532.1	Sucrose synthase 2	91.35/6.24	++	=
	Morus016574.p1	EXB39104.1	Glucan endo-1,3-beta-glucosidase, basic isoform	42.72/9.27	++	=
	Morus022075.p1	EXC01498.1	Alpha-glucan phosphorylase, H isozyme	108.79/6.43	++	=
	Morus021718.p1	EXC14221.1	Phosphoglucan, water dikinase	117.03/6.56	++	=
	Morus022713.p1	EXC35162.1	Alpha-glucosidase 2	67.27/7.21	++	=
	Morus021001.p1	EXB38080.1	Alpha-1,4 glucan phosphorylase L isozyme	126.66/5	++	=
	Morus026731.p1	EXC35406.1	putative mannitol dehydrogenase	44.5/6.31	++	/
	Morus019697.p1	EXB29172.1	Anthocyanidin 3-O-glucosyltransferase 2	56.76/6.73	++	/
	Morus025123.p1	EXB80269.1	Glutamate decarboxylase	65.51/5.72	+	++
	Morus013789.p1	EXB37751.1	1,4-alpha-glucan-branching enzyme 2-2	108.8/5.12	+	+
	Morus011656.p1	EXB88226.1	Alpha-amylase isozyme 3E	72.8/8.37	+	+
	Morus002240.p1	EXB97808.1	UDP-glucose 4-epimerase GEPI48	44.28/6.02	+	=
	Morus011124.p1	EXB33533.1	Sucrose synthase 2	15.66/4.97	+	=
	Morus018010.p1	EXB93625.1	probable galactinol--sucrose galactosyltransferase 2	95.31/5.65	+	=
	Morus020447.p1	EXC34678.1	Sex determination protein tasselseed-2 (secoisolariciresinol dehydrogenase isoform x1)	35/8.83	+	=
	Morus021091.p1	EXB63819.1	Alpha-amylase isozyme 3A	116.71/5.82	+	=
	Morus001759.p1	EXC04325.1	probable quinone oxidoreductas	69.17/6.29	+	=
	Morus021714.p1	EXC14218.1	Phosphoglucan, water dikinase	84.85/6.54	+	=
	Morus006443.p1	EXC26392.1	putative sucrose-phosphatase 2	66.63/6.96	+	=
	Morus006939.p1	EXB29265.1	Cytosolic endo-beta-N-acetylglucosaminidase	87.04/5.62	+	=
	Morus000821.p1	EXC11522.1	hexokinase-1-like isoform x3	13.35/5.57	+	=
	Morus005398.p1	EXC28555.1	putative sucrose-phosphate synthase 1	113.88/5.86	+	=
	Morus027899.p1	EXC30724.1	4-alpha-glucanotransferase DPE2	131.89/6.14	+	=
	Morus022342.p1	EXB38442.1	UDP-glycosyltransferase 85A7	41.22/5.5	+	=
	Morus025416.p1	EXB65335.1	Beta-hexosaminidase subunit	31.29/9.01	+	=
	Morus017397.p1	EXB69119.1	Beta-glucosidase 44	66.91/9.07	+	=
	Morus005215.p1	EXB58481.1	phosphoglucan phosphatase amyloplastic	22.42/4.91	+	=
	Morus027674.p1	EXB82499.1	putative alpha-galactosidase	78.96/7.54	+	=
	Morus026284.p1	EXB74587.1	hexokinase-1-like isoform x3	60.52/5.64	+	=
	Morus003745.p1	EXC25311.1	Beta-hexosaminidase subunit	78.52/5.72	+	=
	Morus014360.p1	EXB95387.1	Endochitinase 1	39.35/7.8	+	=
	Morus019552.p1	EXC13595.1	Sucrose synthase	103.15/5.79	+	-
	Morus022840.p1	EXC26266.1	UDP-glycosyltransferase 73C2	61.53/6.19	+	/
	Morus022599.p1	EXB75922.1	UDP-glycosyltransferase 73C3	61.59/5.51	+	/
	Morus017952.p1	EXB64620.1	probable galactinol--sucrose galactosyltransferase 2	94.56/5.38	+	/
	Morus011877.p1	EXC21435.1	starch synthase chloroplastic amyloplastic-like	77.79/5.54	+	/
	Morus016097.p1	EXC03893.1	probable starch synthase chloroplastic amyloplastic isoform x1	150.97/7.06	+	/
	Morus005113.p1	EXC09157.1	beta- insoluble isoenzyme cwinv1-like	74.4/9.37	=	+
	Morus019157.p1	EXB54587.1	Beta-fructofuranosidase, insoluble isoenzyme 1	101.44/9.02	=	+
	Morus013805.p1	EXB37765.1	Fructose-bisphosphate aldolase cytoplasmic isozyme	43.05/8.19	=	+
	Morus026159.p1	EXB75681.1	galactinol synthase family protein	52.07/5.33	=	+
	Morus006986.p1	EXC28690.1	Glucan endo-1,3-beta-glucosidase 13	170.91/5.84	=	-
	Morus004210.p1	EXB71075.1	Glucan endo-1,3-beta-glucosidase, basic vacuolar isoform	42.67/6.97	=	-
	Morus023138.p1	EXC17786.1	putative rhamnose biosynthetic enzyme 1	38.94/6.25	-	=
	Morus009089.p1	EXB40844.1	Dol-P-Man:Man(5)GlcNAc(2)-PP-Dol alpha-1,3-mannosyltransferase	69.22/9.1	-	=
	Morus019026.p1	EXB54467.1	Acid beta-fructofuranosidase	82.32/6.49	-	-
	Morus018091.p1	EXB55165.1	Endoglucanase 5	78.11/6.97	/	++
	Morus012358.p1	EXC17567.1	Sugar transport protein 13	63.44/8.6	/	++
	Morus018175.p1	EXB77659.1	Alpha-1,4-glucan-protein synthase [UDP-forming] 2	46.92/5.65	/	+
	Morus020545.p1	EXC20325.1	probable galactinol--sucrose galactosyltransferase 5)	96.05/5.51	/	+
	Morus009128.p1	EXB72245.1	Endo-1,3(4)-beta-glucanase 1	94.84/6.55	/	+
	Morus014362.p1	EXB95389.1	Endochitinase 1	38.82/7.38	/	+
	Morus006835.p1	EXB84237.1	Glutamate synthase [NADH]	224.55/5.99	/	-
	Morus010098.p1	EXC34228.1	Sex determination protein tasselseed-2 ((-)-isopiperitenol (-)-carveol mitochondrial-like)	31.37/5.64	/	-
	Secondary products metabolism
	Morus017929.p1	EXB76928.1	Chalcone synthase	49.77/6.52	++	=
	Morus021949.p1	EXB42357.1	Proactivator polypeptide	29.34/5.73	+	+
	Morus017046.p1	EXB96197.1	Serine carboxypeptidase-like 49	63.07/5.33	+	+
	Morus009326.p1	EXB53586.1	Cytochrome P450	74.43/7.19	+	=
	Morus012509.p1	EXB32779.1	Carotenoid cleavage dioxygenase 1	69.56/6.12	+	=
	Morus003276.p1	EXB50800.1	Acyl-CoA dehydrogenase family member 10	83.56/6.43	+	=
	Morus023120.p1	EXB96399.1	Dihydroorotate dehydrogenase (quinone)	56.29/9.18	+	=
	Morus025550.p1	EXC01173.1	Serine hydroxymethyltransferase	45.47/8.68	+	=
	Morus025164.p1	EXB80308.1	putative phosphoribosylformylglycinamidine synthase	171.38/5.37	+	=
	Morus012416.p1	EXC03805.1	D-lactate ferricytochrome C oxidoreductase	71.43/6.51	+	=
	Morus012507.p1	EXB32777.1	Carotenoid cleavage dioxygenase 1	71.47/6.3	+	=
	Morus004076.p1	EXB37817.1	Lycopene beta epsilon cyclase	71.57/6.85	+	/
	Morus007947.p1	EXB95303.1	Serine carboxypeptidase-like 40	64.9/6.65	=	+
	Morus005170.p1	EXB53620.1	Hsp40 cysteine-rich domain superfamily protein	23.65/9.64	-	/
	Morus014628.p1	EXB59133.1	Geranylgeranyl pyrophosphate synthase	46.36/5.44	-	=
	Morus022056.p1	EXC01484.1	Phosphomethylpyrimidine synthase	81.15/5.94	-	=
	Morus011888.p1	EXC05099.1	Thiamine thiazole synthase 2	41.12/5.41	-	=
	Morus022710.p1	EXC35159.1	Acyl-CoA-binding protein	12.95/5.18	-	=
	Morus004130.p1	EXC19415.1	Riboflavin biosynthesis protein ribBA	63.26/8.29	-	=
	Morus008477.p1	EXC03145.1	putative 1-deoxy-D-xylulose-5-phosphate synthase	90.81/6.62	-	/
	Morus000384.p1	EXC52180.1	Strictosidine synthase 1	24.35/9.13	/	++
	Morus022050.p1	EXC01478.1	Cytochrome P450 86A1	67.08/9.13	/	++
	Morus021816.p1	EXB37610.1	Hydroquinone glucosyltransferase	60.08/6.5	/	+
	Morus004466.p1	EXC12318.1	Cytochrome P450 71A1	67.16/7.63	/	+
	Morus004320.p1	EXC25148.1	Strictosidine synthase 1	40.52/9.53	/	+
	Morus022863.p1	EXB94551.1	(R)-mandelonitrile lyase 1	82.06/8.2	/	+
	Morus013036.p1	EXC32921.1	Caffeic acid 3-O-methyltransferase	48.3/5.55	/	+
	Morus021181.p1	EXB50953.1	Cytochrome P450 71A21	41.92/9.24	/	-
	Morus003486.p1	EXB55629.1	(RS)-norcoclaurine 6-O-methyltransferase	44.9/5.62	/	-
	Morus001145.p1	EXB93812.1	3'-hydroxy-N-methyl-(S)-coclaurine 4'-O-methyltransferase	52.88/5.2	/	-
	Morus008922.p1	EXB67905.1	8-hydroxyquercetin 8-O-methyltransferase	48.97/5.53	/	--
	Morus000920.p1	EXC27579.1	8-hydroxyquercetin 8-O-methyltransferase	48.15/5.58	/	--
	Morus022878.p1	EXB94566.1	Anthocyanidin 3-O-glucosyltransferase 2	60.12/6.63	/	--
	Energy related
	Morus019660.p1	EXB29137.1	V-type proton ATPase subunit H	59.44/7.57	++	=
	Morus015275.p1	EXB93288.1	ADP,ATP carrier protein	48.33/9.8	++	=
	Morus019087.p1	EXC34490.1	Mitochondrial dicarboxylate tricarboxylate transporter dtc	37.72/9.5	++	=
	Morus018656.p1	EXC18475.1	Epidermis-specific secreted glycoprotein EP1	54.92/8.4	++	=
	Morus016818.p1	EXC25435.1	Pyruvate kinase, cytosolic isozyme	66.41/6.34	++	=
	Morus011558.p1	EXB83264.1	MOSC domain-containing protein 2	39.74/8.54	+	=
	Morus025386.p1	EXB65307.1	2-oxoglutarate dehydrogenase	128.74/6.62	+	=
	Morus002293.p1	EXC32057.1	Plasma membrane ATPase 4	115.78/6.56	+	=
	Morus026915.p1	EXB63576.1	Coatomer subunit gamma-2	106.86/5.11	+	=
	Morus001647.p1	EXC35682.1	Mitochondrial import receptor subunit TOM20	26.8/5.14	+	=
	Morus007955.p1	/	protein transport protein sec31	142.45/5.53	+	=
	Morus020174.p1	EXB44362.1	NADH-cytochrome b5 reductase 1	35.06/7.08	+	=
	Morus001947.p1	EXC32621.1	V-type proton ATPase subunit d2	44.63/4.95	+	=
	Morus025187.p1	EXB80330.1	Translocon at the outer membrane of chloroplasts 64	51.33/7.05	+	=
	Morus007110.p1	EXC04880.1	ATP synthase subunit gamma	41.54/8.85	+	=
	Morus003800.p1	EXB82939.1	V-type proton ATPase catalytic subunit A	77.02/5.33	+	=
	Morus012915.p1	EXB51622.1	Exocyst complex component 5	115.16/5.95	+	=
	Morus008700.p1	EXB62850.1	V-type proton ATPase subunit C	48.24/5.65	+	=
	Morus019434.p1	EXC25800.1	Coatomer subunit beta'-2	139.37/4.98	+	=
	Morus025883.p1	EXB65617.1	ABC transporter G family member 7	89.92/8.38	++	/
	Morus013122.p1	EXB81182.1	ATP synthase subunit b	22.62/7.88	+	/
	Morus015003.p1	EXB87873.1	phosphoglycerate mutase family protein isoform 1	36.15/6.44	+	/
	Morus023991.p1	EXB62693.1	ABC transporter D family member 2	90.67/8.09	+	/
	Morus007880.p1	EXB36818.1	ATP-dependent zinc metalloprotease FTSH 11	99.99/5.62	+	/
	Morus006935.p1	EXB29261.1	Ferritin-3	34.21/5.15	=	+
	Morus024103.p1	EXC02137.1	Mitochondrial import inner membrane translocase subunit Tim13	11.24/4.73	-	=
	Morus002597.p1	EXB94710.1	Nascent polypeptide-associated complex subunit alpha-like protein 2	29.05/4.27	-	=
	Morus011487.p1	EXB72484.1	Pyruvate kinase isozyme G	74.05/6.53	-	=
	Morus014304.p1	EXB81496.1	Plastocyanin	19.14/5.06	-	/
	Morus004463.p1	EXB41293.1	Ferredoxin-3 (root r-b2)	17.42/5.33	-	/
	Morus003616.p1	EXB88920.1	probable fructokinase-4-like	40.41/5.12	-	-
	Morus020084.p1	EXB80828.1	ATP-dependent zinc metalloprotease FTSH	112.14/5.93	/	+
	Morus013832.p1	EXC33635.1	Pyrophosphate-energized membrane proton pump 3	91.15/5.71	/	+
	Morus026914.p1	EXB63575.1	Vacuolar proton translocating ATPase 100 kDa subunit	103.43/5.83	/	+
	Morus007986.p1	EXB39439.1	Non-symbiotic hemoglobin 2	21.64/5.11	/	+
	Morus022337.p1	EXB38437.1	Ferredoxin-3 (root r-b1-like)	19.94/5.58	/	-
	Morus026969.p1	EXB63627.1	Non-symbiotic hemoglobin	23.12/9.06	/	--
	Morus011233.p1	EXB96523.1	Potassium transporter 2	118.83/6.89	-	/
	Morus002027.p1	EXB85110.1	Aquaporin PIP2-1	33.06/8.45	+	=
	Morus026380.p1	EXB58178.1	Aquaporin PIP1-1	34.96/8.79	/	+
	Morus010846.p1	EXC35064.1	Aquaporin TIP1-3	27.3/5.14	/	-
	Citric acid cycle
	Morus016098.p1	EXC03894.1	Phosphoenolpyruvate carboxylase	85.31/7.03	++	+
	Morus018660.p1	EXC18479.1	Phosphoenolpyruvate carboxylase, housekeeping isozyme	177.98/7.82	++	=
	Morus019201.p1	EXB51210.1	Isocitrate dehydrogenase [NADP]	52.88/6.61	+	=
	Morus010342.p1	EXC00235.1	Phosphoenolpyruvate carboxylase 2	124.21/6.17	+	=
	Morus001993.p1	EXB83385.1	Aconitate hydratase	115.52/8.07	+	=
	Morus026617.p1	EXC35295.1	Aconitate hydratase 1	121/5.86	+	=
	Lipid and hormone metabolism					/
	Morus010823.p1	EXC05640.1	ref srpp-like protein at3g05500	34.31/7.67	++	++
	Morus016874.p1	EXB95572.1	Outer membrane lipoprotein blc	25.66/6.75	++	++
	Morus007202.p1	EXC03945.1	Epoxide hydrolase 2	40.34/5.95	++	+
	Morus019101.p1	EXC34504.1	Patatin group A-3	57.12/5.13	++	+
	Morus024072.p1	EXC02107.1	Peroxisomal acyl-coenzyme A oxidase 1	84.04/7.26	++	=
	Morus026982.p1	EXB63640.1	Allene oxide synthase	66.26/6.48	++	=
	Morus010375.p1	EXC19359.1	lipid-transfer protein dir1	14.38/8.58	++	=
	Morus022652.p1	EXB57546.1	Aspartic proteinase	59.34/5.62	++	=
	Morus007738.p1	EXB55742.1	Acetate/butyrate--CoA ligase AAE7	70.63/7.94	++	=
	Morus026991.p1	EXB63649.1	Allene oxide synthase	67.91/7.04	++	/
	Morus001213.p1	EXB84763.1	Peroxisomal fatty acid beta-oxidation multifunctional protein AIM1	104.53/9.26	+	=
	Morus007206.p1	EXC03949.1	Lipoamide acyltransferase component of branched-chain alpha-keto acid dehydrogenase complex	61.99/6.78	+	=
	Morus011915.p1	EXB37855.1	Allene oxide synthase	62.19/7.01	+	=
	Morus004433.p1	EXC16422.1	1-aminocyclopropane-1-carboxylate oxidase-1-like protein	62.73/6.2	+	=
	Morus008669.p1	EXB97179.1	Allene oxide cyclase 4	32.38/9.21	+	=
	Morus007212.p1	EXC03955.1	Glyoxysomal fatty acid beta-oxidation multifunctional protein MFP-a	91.88/9.2	+	=
	Morus010624.p1	EXB29565.1	putative acetyl-CoA acetyltransferase, cytosolic 2	51.46/8.96	+	=
	Morus011661.p1	EXB88231.1	Enoyl-CoA hydratase 2	65.09/8.47	+	=
	Morus002326.p1	EXB71431.1	putative acyl-activating enzyme 18	77.91/6.49	+	=
	Morus007718.p1	EXC16672.1	putative acyl-activating enzyme 6	67.68/6.79	+	=
	Morus027521.p1	EXC17332.1	ABSCISIC ACID-INSENSITIVE 5-like protein 6	54.37/8.89	+	/
	Morus005045.p1	EXC01345.1	GDSL esterase/lipase 1	48.02/8.59	+	/
	Morus002499.p1	EXB37513.1	Peroxisomal fatty acid beta-oxidation multifunctional protein AIM1	87.16/9.22	+	/
	Morus001179.p1	EXB49753.1	putative acetyl-CoA acetyltransferase, cytosolic 2	48.23/8.37	+	/
	Morus016159.p1	EXB23142.1	lysine histidine transporter-like 8	54.51/9.47	+	/
	Morus017591.p1	EXB62204.1	ABA receptor	25.97/7.08	=	++
	Morus001832.p1	EXC25090.1	GDSL esterase/lipase	52.56/7.62	=	+
	Morus008276.p1	EXB55925.1	Patatin group A-3	49.82/6.61	=	-
	Morus008451.p1	EXC03120.1	Acyl carrier protein 1	17.59/8.74	-	=
	Morus006732.p1	EXB94968.1	3-oxoacyl-[acyl-carrier-protein] reductase	44.03/9.13	-	=
	Morus025483.p1	EXC01112.1	putative steroid-binding protein 3	13.39/5.42	-	=
	Morus007018.p1	EXB99110.1	Oleoyl-acyl carrier protein thioesterase	47.33/6.22	-	=
	Morus009838.p1	EXC25529.1	GDSL esterase/lipase	52.28/5.57	-	/
	Morus020913.p1	EXB30273.1	putative S-adenosylmethionine-dependent methyltransferase	43.67/5.79	-	/
	Morus017373.p1	EXB69095.1	phosphomethylethanolamine n-methyltransferase	66.67/5.34	--	=
	Morus019099.p1	EXC34502.1	Patatin group A-3	54.58/4.86	/	++
	Morus013401.p1	EXB60136.1	1-aminocyclopropane-1-carboxylate oxidase 5	41.13/5.33	/	+
	Morus012406.p1	EXB30875.1	putative glycerol-3-phosphate acyltransferase 8	36.74/9.44	/	+
	Morus016217.p1	EXC22151.1	putative S-adenosylmethionine-dependent methyltransferase	44.59/5.66	/	+
	Morus016938.p1	EXB36687.1	protease inhibitor seed storage lipid transfer family protein	14.96/8.92	/	+
	Morus016965.p1	EXB36714.1	pra1 family protein a1-like	25.88/10.58	/	+
	Morus019263.p1	EXC05016.1	non-specific lipid-transfer protein 4	15.9/9.77	/	+
	Morus021829.p1	EXB37623.1	Palmitoyl-protein thioesterase 1	38.28/4.84	/	+
	Morus015602.p1	EXB58269.1	GDSL esterase/lipase	36.78/7.59	/	+
	Ion and signal transduction
	Morus015314.p1	EXB93326.1	cinnamyl alcohol dehydrogenase	42.65/7.64	++	+
	Morus015082.p1	EXC30588.1	auxin-repressed kda protein	16.11/9.6	+	+
	Morus002774.p1	EXB30583.1	putative NADH-ubiquinone oxidoreductase	85.94/9.02	++	=
	Morus026638.p1	EXC35315.1	SKP1-like protein 1A	20.69/4.49	+	=
	Morus001497.p1	EXB37276.1	Oligopeptidase A	34.08/5.29	+	=
	Morus007732.p1	EXB55737.1	GTP-binding protein	26.4/6.9	+	=
	Morus021894.p1	EXC25024.1	Extended synaptotagmin-3	72.66/5.93	+	=
	Morus024910.p1	EXB66614.1	Extended synaptotagmin-3	73.1/5.67	+	=
	Morus021089.p1	EXB63817.1	Hypersensitive-induced response protein 2	36.33/5.42	+	=
	Morus025784.p1	EXB67302.1	Phospholipase D alpha 1	102.83/5.55	+	=
	Morus002379.p1	EXC09416.1	Phosphoinositide phospholipase C 2	79.13/5.97	+	=
	Morus004408.p1	EXC14083.1	Nudix hydrolase 3	104.45/5.07	+	=
	Morus019586.p1	EXC13629.1	putative inactive purple acid phosphatase 29	66.47/9.69	+	=
	Morus008381.p1	EXC16575.1	heavy metal-associated isoprenylated plant protein 26-like	21.22/9.51	+	/
	Morus005609.p1	EXC26027.1	GTP-binding nuclear protein	72.94/6.06	+	/
	Morus018076.p1	EXB55150.1	putative protein phosphatase 2C 60	43.29/5.4	=	+
	Morus026423.p1	EXB44842.1	putative inactive purple acid phosphatase 1	80/6.64	=	-
	Morus012122.p1	EXB82809.1	Polyphenol oxidase	77.22/6.49	=	-
	Morus000457.p1	EXC76036.1	Hydroxycinnamoyl-Coenzyme A shikimate/quinate hydroxycinnamoyltransferase	53.87/6.38	=	/
	Morus022525.p1	/	calmodulin-7	19.42/4.11	-	=
	Morus004214.p1	EXB74395.1	dna-directed rna polymerases iv and v subunit 11	14.34/6.41	-	=
	Morus025863.p1	EXB65597.1	Fruit protein	33.53/9.32	-	=
	Morus028074.p1	EXC30895.1	putative calcium-binding protein CML13	16.04/10.53	-	=
	Morus019435.p1	EXC25801.1	Ran-specific GTPase-activating protein 2	59.44/4.79	-	=
	Morus010357.p1	EXC00250.1	Multiprotein-bridging factor 1a	26.55/9.06	-	=
	Morus009608.p1	EXC08465.1	Probable protein phosphatase 2c 39	42.45/6.2	-	=
	Morus000706.p1	EXB56113.1	Small ubiquitin-related modifier 2	12.81/4.95	-	=
	Morus006661.p1	EXC22076.1	14-3-3-like protein GF14 iota	37.54/4.75	-	=
	Morus023229.p1	EXC17872.1	putative calcium-binding protein CML13	25.34/5.99	-	=
	Morus010346.p1	EXC00239.1	Camp-regulated phosphoprotein 19-related protein isoform 1	21.09/7.77	-	=
	Morus026273.p1	EXB74576.1	NADP-dependent malic enzyme	76.99/6.56	-	=
	Morus005099.p1	EXC09147.1	Protein hothead	74.98/9.63	-	/
	Morus027232.p1	EXC20673.1	putative calcium-binding protein CML23	20.09/4.79	--	=
	Morus015172.p1	EXC24157.1	probable pectate lyase 8	53.48/8.7	/	++
	Morus012136.p1	EXB75012.1	sodium calcium exchanger family protein calcium-binding ef hand family protein isoform 1	67.91/5.26	/	++
	Morus023835.p1	EXB70649.1	calcium-binding ef hand family protein	21.83/7.71	/	+
	Morus019285.p1	EXC05037.1	Purple acid phosphatase 3	43.45/5.88	/	+
	Morus021989.p1	EXB42394.1	Regulatory-associated protein of TOR 1	161.1/5.85	/	+
	Morus010734.p1	EXB93406.1	NADP-dependent malic enzyme	92.54/9.28	/	+
	Morus015879.p1	EXB46019.1	Cysteine-rich receptor-like protein kinase 3	80.01/8.3	/	+
	Morus023773.p1	EXB51070.1	putative calcium-binding protein CML21	31.78/4.69	/	+
	Morus024314.p1	EXB37386.1	Pollen-specific protein SF3	62.28/8.05	/	+
	Morus022394.p1	EXB53738.1	Signal peptidase complex catalytic subunit SEC11C	47.59/8.26	/	+
	Morus002692.p1	EXB62020.1	Sterol 14-demethylase	63.3/9.02	/	-
	Morus015287.p1	EXB93299.1	Nucleolar GTP-binding protein 1	92.73/9.42	/	-
	Morus007909.p1	EXB53538.1	RNA polymerase II transcriptional coactivator KIWI	12.7/8.74	/	-
	Morus005510.p1	EXB98021.1	putative inactive purple acid phosphatase 27	79.42/5.79	/	-
	Morus000959.p1	EXB72069.1	Syntaxin-61	32.16/5.17	/	-
	Morus005512.p1	EXB98023.1	putative inactive purple acid phosphatase 27	78.96/5.97	/	-
	Morus001548.p1	EXC25104.1	Calmodulin-binding motif family protein	57.17/9.1	/	--
	Morus012121.p1	EXB82808.1	Polyphenol oxidase	78.01/8.08	/	--
	Nitrogen metabolism
	Morus010808.p1	EXC33398.1	putative nitronate monooxygenase	40.3/5.49	+	++
	Morus027526.p1	EXC17337.1	Ferredoxin--nitrite reductase	73.99/7.59	=	-
	protein synthesis and degrading
	Morus002575.p1	EXB43107.1	small heat shock chloroplastic	31.65/6.54	++	++
	Morus019413.p1	EXC04205.1	Cysteine proteinase 15A	47.53/5.75	++	+
	Morus006712.p1	EXB64475.1	26S proteasome non-ATPase regulatory subunit 12	60.93/7.57	++	=
	Morus003005.p1	EXB57658.1	Puromycin-sensitive aminopeptidase	109.79/5.12	++	=
	Morus020256.p1	EXB97705.1	Dynamin-like protein ARC5	97.36/6.12	++	=
	Morus017771.p1	EXB66533.1	Eukaryotic translation initiation factor3 subunit C	121.46/5.34	++	=
	Morus004398.p1	EXC10220.1	Af479622_1trypsin-like protease inhibitor	29.03/5.08	++	--
	Morus007149.p1	EXC18776.1	Aspartic proteinase nepenthesin-2	58.11/8.58	+	+
	Morus008884.p1	EXB56503.1	Cysteine proteinase RD21a	58.86/5.15	+	=
	Morus007146.p1	EXC18773.1	Aspartic proteinase nepenthesin-2	71.87/8.17	+	=
	Morus005325.p1	EXB76391.1	Protease 4 (serine protease chloroplastic-like)	63.16/9.43	+	=
	Morus026870.p1	EXB73704.1	Selenium-binding protein 2	81.56/6.06	+	=
	Morus027393.p1	EXB38958.1	Thiol protease aleurain-like protein	44.89/7.03	+	=
	Morus006467.p1	EXC21753.1	Intracellular protease 1	48.24/5.91	+	=
	Morus012623.p1	EXC32456.1	Bifunctional aspartokinase/homoserine dehydrogenase	113.35/7.28	+	=
	Morus006750.p1	EXB94985.1	Urease isoform x1	105.29/5.43	+	=
	Morus024695.p1	EXB68680.1	Isoleucine--tRNA ligase	151.14/6.11	+	=
	Morus024255.p1	EXB37329.1	Aminopeptidase N	121.62/6.03	+	=
	Morus000283.p1	EXC73706.1	Histidine--tRNA ligase	76.9/5.89	+	=
	Morus017142.p1	EXB39667.1	Adipocyte plasma membrane-associated protein	52.24/6.62	+	=
	Morus014972.p1	EXC33093.1	Alanine--tRNA ligase	116.74/5.73	+	=
	Morus006988.p1	EXC28692.1	Arginine--tRNA ligase	72.47/5.93	+	=
	Morus020941.p1	EXB30299.1	Hydroxyacylglutathione hydrolase 3	38.83/8.48	+	=
	Morus003384.p1	EXC08932.1	bag family molecular chaperone regulator 7-like	55.44/9.31	+	=
	Morus011207.p1	EXC33230.1	Selenium-binding protein 2	61.77/5.94	+	=
	Morus007761.p1	EXB78243.1	Cysteine desulfurase 1	56.26/6.85	+	=
	Morus006184.p1	EXB39215.1	Cysteine synthase	40.59/5.75	+	=
	Morus001328.p1	EXB86491.1	26S proteasome non-ATPase regulatory subunit 2 1A	110.98/5.16	+	=
	Morus027743.p1	EXB82566.1	Signal recognition particle receptor subunit beta	33.7/7.75	+	=
	Morus024514.p1	EXB93176.1	L-allo-threonine aldolase	44.12/6.64	+	=
	Morus009662.p1	EXB85816.1	6-phosphogluconate dehydrogenase	63/5.95	+	=
	Morus006231.p1	EXB55057.1	Eukaryotic translation initiation factor 3 subunit A	114.8/9.06	+	=
	Morus006037.p1	EXB30487.1	putative serine/threonine-protein kinase	54.29/6.05	+	=
	Morus010277.p1	EXB44171.1	Acylamino-acid-releasing enzyme	31.56/9.07	+	=
	Morus000911.p1	EXC42304.1	Histidine--tRNA ligase	63.1/7.55	+	=
	Morus002340.p1	EXB62441.1	Leucine--tRNA ligase	141.12/5.52	+	=
	Morus015541.p1	EXB93993.1	L-galactono-1,4-lactone dehydrogenase	79.9/8.77	+	=
	Morus007268.p1	EXB82277.1	Aspartate aminotransferase	54.9/8.53	+	=
	Morus000168.p1	EXC68877.1	putative oxidoreductase ykwC (probable 3-hydroxyisobutyrate dehydrogenase-like mitochondrial)	39.6/8.22	+	=
	Morus018948.p1	EXB94447.1	Protein-L-isoaspartate O-methyltransferase	44.13/7.67	+	=
	Morus009361.p1	EXB73283.1	heat shock family protein*	46.68/9.61	+	=
	Morus009910.p1	EXB24276.1	60S ribosomal protein L18a	38.66/9.53	+	=
	Morus027220.p1	EXC20661.1	Protease Do-like 7	118.41/5.53	+	=
	Morus002002.p1	EXB94290.1	3-dehydroquinate synthase	51.78/5.32	+	/
	Morus005326.p1	EXB76392.1	Protease 4 (serine protease chloroplastic-like)	31.17/6.77	+	/
	Morus021032.p1	EXB38110.1	Agmatine coumaroyltransferase	60.32/6.05	+	/
	Morus027411.p1	EXB38975.1	Adipocyte plasma membrane-associated protein	47.73/5.75	+	/
	Morus004427.p1	EXB94236.1	putative aarF domain-containing protein kinase	95.67/9.02	+	/
	Morus011815.p1	EXC28311.1	Asparagine--tRNA ligase	66.98/5.95	+	/
	Morus002835.p1	EXB22048.1	putative aarF domain-containing protein kinase	82.98/6.08	+	/
	Morus027197.p1	EXC20640.1	Valine--tRNA ligase	91.62/9.31	+	/
	Morus018357.p1	EXB36979.1	Subtilisin-like protease	93.08/6.52	+	/
	Morus005749.p1	EXB81311.1	serine protease inhibitor*	17.45/4.77	=	++
	Morus026292.p1	EXB74595.1	Acid phosphatase 1	28.74/8.24	=	++
	Morus018936.p1	EXB94437.1	Pectate lyase	49.48/7.26	=	+
	Morus026293.p1	EXB74596.1	Acid phosphatase 1	34.07/5.98	=	+
	Morus004713.p1	EXC06427.1	Chaperone protein	113.78/5.81	=	+
	Morus004280.p1	EXB52179.1	Aspartic proteinase nepenthesin-1	56.89/5.51	=	+
	Morus006178.p1	EXB39209.1	40S ribosomal protein S24-2	24.69/10.56	-	=
	Morus016064.p1	EXC00997.1	Peptidyl-prolyl cis-trans isomerase	12.62/6.06	-	=
	Morus012451.p1	EXB63261.1	Trigger factor-like protein TIG	70.06/5.29	-	=
	Morus019004.p1	EXB54445.1	Heat shock protein STI	79.54/6.14	-	=
	Morus005479.p1	EXB24685.1	40S ribosomal protein S30	19.57/10.41	-	=
	Morus001656.p1	XP_002530306.1	ubiquitin, putative [Ricinus communis]	19.02/9.94	-	=
	Morus010634.p1	EXB86570.1	Programmed cell death protein 5	24.33/9.98	-	=
	Morus024566.p1	EXB93227.1	putative prefoldin subunit 4	21.05/4.63	-	=
	Morus007939.p1	EXB95295.1	50S ribosomal protein L1	47.99/9.1	-	=
	Morus023537.p1	EXB74793.1	40S ribosomal protein S21-2	10.93/6.71	-	=
	Morus024109.p1	EXC02143.1	50S ribosomal protein L11	31.7/9.68	-	=
	Morus000672.p1	EXC55123.1	60S ribosomal protein L9	27.14/9.4	-	=
	Morus020152.p1	EXB44340.1	Ubiquitin-fold modifier 1	12.47/9.52	-	=
	Morus014113.p1	EXC19483.1	40S ribosomal protein S20-2 _x0001_gi	17.05/9.65	-	=
	Morus021686.p1	EXC29377.1	40S ribosomal protein S14-3	26.71/9.85	-	=
	Morus005471.p1	EXC06149.1	60S ribosomal protein L17-2	43.5/10.01	-	=
	Morus020519.p1	EXC20300.1	50S ribosomal protein L12-1	23.84/5.2	-	=
	Morus009000.p1	EXB53716.1	60S acidic ribosomal protein P2B	13.97/4.38	-	=
	Morus005476.p1	EXB24682.1	60S ribosomal protein L31	17.73/10	-	=
	Morus027775.p1	EXB82597.1	Nucleic acid- ob-fold-like protein	20.46/5.04	-	=
	Morus017236.p1	EXB88484.1	50S ribosomal protein L10	30.14/9.43	-	=
	Morus027131.p1	EXC20576.1	Ketol-acid reductoisomerase	65.21/6.01	-	=
	Morus015725.p1	EXC20047.1	Eukaryotic translation initiation factor 5A-4	27.54/5.96	-	=
	Morus008030.p1	EXB38372.1	10 kDa chaperonin	18/9.05	-	=
	Morus004086.p1	EXB38181.1	20 kDa chaperonin	32.92/9	-	=
	Morus004111.p1	EXB66045.1	Calreticulin	61.88/4.46	-	=
	Morus015384.p1	EXB88699.1	1-(5-phosphoribosyl)-5-[(5- phosphoribosylamino)methylideneamino] imidazole-4-carboxamide isomerase	39.59/5.52	-	=
	Morus026702.p1	EXC35377.1	Peptidyl-prolyl cis-trans isomerase Pin1	52.57/5.34	-	=
	Morus008264.p1	EXB55913.1	Methionine aminopeptidase 1D	42.77/6.89	-	=
	Morus025073.p1	EXB39377.1	Ribosome-recycling factor	42.36/8.76	-	=
	Morus027574.p1	EXC17382.1	Peptidyl-prolyl cis-trans isomerase CYP40	48.55/5.9	-	=
	Morus000157.p1	EXC03823.1	40S ribosomal protein S28	8.66/11.16	-	=
	Morus016975.p1	EXB36724.1	Aldo-keto reductase family 4 member C9	35.76/6.07	-	=
	Morus003256.p1	EXB78394.1	60S acidic ribosomal protein P1-1	13.61/4.51	-	=
	Morus003436.p1	EXB96085.1	5-methyltetrahydropteroyltriglutamate--homocysteine methyltransferase	95.54/5.96	-	=
	Morus004508.p1	EXB40158.1	Adenine phosphoribosyltransferase 2	27.69/5.37	-	=
	Morus013212.p1	EXB86681.1	Eukaryotic translation initiation factor 5A-4	21.35/5.6	--	=
	Morus012227.p1	EXB44307.1	E3 ubiquitin-protein ligase	55.91/5.89	-	/
	Morus008649.p1	EXB97159.1	30S ribosomal protein 3	24.08/9.49	-	/
	Morus026115.p1	EXB75638.1	Glutamyl-tRNA(Gln) amidotransferase subunit C	9.03/4.39	-	/
	Morus006839.p1	EXB57726.1	50S ribosomal protein L21	30.5/9.52	-	/
	Morus021161.p1	EXB50933.1	50S ribosomal protein L24	27.13/9.88	-	/
	Morus025291.p1	EXC10707.1	Chaperone protein DnaJ	36.71/6.49	-	/
	Morus008496.p1	EXC30165.1	50S ribosomal protein L35	20.77/11.83	-	/
	Morus005673.p1	EXC29161.1	Shikimate kinase	33.23/5.21	-	/
	Morus013954.p1	EXB42932.1	Translation initiation factor IF-3	39.19/8.9	-	/
	Morus022129.p1	EXB29458.1	50S ribosomal protein L29	57.59/9.37	-	/
	Morus020523.p1	EXC20304.1	Peptide deformylase 1B	34.67/8.72	-	/
	Morus005584.p1	EXB88159.1	Peptide chain release factor 2	59.85/5.33	-	/
	Morus012415.p1	EXC03804.1	putative carboxylesterase 15	39.76/6.22	-	/
	Morus014074.p1	EXB81590.1	Lysosomal Pro-X carboxypeptidase	81.99/6.22	-	/
	Morus014341.p1	EXB95368.1	Signal recognition particle 43 kDa protein	46.9/4.67	-	/
	Morus013744.p1	EXB40441.1	Glutamate--tRNA ligase	73.41/8.11	-	/
	Morus025201.p1	EXC10620.1	Heat shock cognate 70 kDa protein	83.93/5.1	/	++
	Morus019573.p1	EXC13616.1	Alpha-aminoadipic semialdehyde synthase	26.57/5.89	/	+
	Morus000286.p1	EXB95902.1	Aspartic proteinase nepenthesin-2 _x0001_gi	55.05/9.52	/	+
	Morus021035.p1	EXB38113.1	Agmatine coumaroyltransferase	58.42/5.66	/	+
	Morus027633.p1	EXB82459.1	Probable pectate lyase 5	50.11/8.68	/	+
	Morus019572.p1	EXC13615.1	Alpha-aminoadipic semialdehyde synthase	137.79/8.48	/	+
	Morus013777.p1	EXB37739.1	60S acidic ribosomal protein P2-4	13.77/4.42	/	-
	Morus017157.p1	EXB39678.1	putative carboxylesterase 15	39.57/5.72	/	-
	Morus014739.p1	EXB31255.1	8-hydroxyquercetin 8-O-methyltransferase	49.43/5.07	/	-
	Morus001946.p1	EXC32620.1	2-aminoethanethiol dioxygenase	39.1/5.81	/	-
	Morus026296.p1	EXB74599.1	Stem 28 kDa glycoprotein	34.43/5.61	/	-
	Morus020198.p1	EXB44386.1	af479622_1trypsin-like protease inhibitor	29.88/4.92	/	--
	Stress and defense
	Morus012597.p1	EXB39589.1	Urate oxidase	40.69/8.32	++	=
	Morus016399.p1	EXB99423.1	Acyl-coenzyme A oxidase 4	55.53/8.73	++	=
	Morus027762.p1	EXB82584.1	putative nucleoredoxin 1	74.9/4.89	++	=
	Morus001068.p1	EXB56581.1	putative linoleate 9S-lipoxygenase 5	99.34/5.78	++	=
	Morus013778.p1	EXB37740.1	Monodehydroascorbate reductase	59.61/6.44	++	=
	Morus027409.p1	EXB38973.1	Aldehyde dehydrogenase family 7 member A1	72.87/9.05	++	=
	Morus009092.p1	EXB40847.1	stress-related protein	29.76/4.95	++	/
	Morus002960.p1	EXB96021.1	putative glutathione S-transferase	31.42/5.5	++	/
	Morus020509.p1	EXC20291.1	Carbonic anhydrase	42.58/8.58	++	/
	Morus021033.p1	EXB38111.1	Anthocyanin 5-aromatic acyltransferase	60.53/5.75	++	/
	Morus023665.p1	EXB90011.1	putative glutathione S-transferase	30.23/5.39	++	/
	Morus021153.p1	EXB50926.1	(-)-germacrene D synthase	75.22/5.44	++	/
	Morus002959.p1	EXB96020.1	putative glutathione S-transferase	33.64/6.06	++	/
	Morus020520.p1	EXC20301.1	putative monodehydroascorbate reductase, cytoplasmic isoform 2	57.56/9.17	++	/
	Morus015434.p1	EXB77509.1	Universal stress protein A-like protein	22.86/7.68	+	+
	Morus014994.p1	EXB87864.1	Aldehyde dehydrogenase family 2 member	67.32/8.3	+	=
	Morus017202.p1	EXB55291.1	Alternative oxidase	42.31/8.95	+	+
	Morus022986.p1	EXB94880.1	Cathepsin B	42.24/5.51	+	=
	Morus013255.p1	EXC24886.1	Dehydrin Rab15	26.44/6.52	+	+
	Morus003952.p1	EXB93680.1	Lipoxygenase homology domain-containing protein 1-like	23/5.48	+	+
	Morus024998.p1	EXB39303.1	L-ascorbate peroxidase 3	37.81/8.81	+	=
	Morus026654.p1	EXC35330.1	L-ascorbate peroxidase 3	43.16/6.77	+	=
	Morus014340.p1	EXB95367.1	L-ascorbate oxidase-like protein	66.71/9.33	+	=
	Morus018049.p1	EXB55123.1	Lactoylglutathione lyase	38.45/5.28	+	=
	Morus013364.p1	EXB60100.1	Aldehyde dehydrogenase family 3 member H1	64.53/8.65	+	=
	Morus019790.p1	EXC09693.1	Peroxidase 17	42.38/6.84	+	=
	Morus005714.p1	EXB23425.1	Glutathione S-transferase L3	58.08/8.06	+	=
	Morus023833.p1	EXB70648.1	putative glutathione S-transferase	31.84/5.51	+	=
	Morus023651.p1	EXB89998.1	Universal stress protein	22.25/7.79	+	=
	Morus011837.p1	EXC21396.1	Rhodanese-like domain-containing protein chloroplastic	33.37/9.13	+	/
	Morus000297.p1	EXC40277.1	Diacylglycerol kinase 7-like	13.34/7.93	+	=
	Morus023619.p1	EXB89966.1	Mitochondrial uncoupling protein 3	44.54/9.49	+	=
	Morus028064.p1	EXC30885.1	Polygalacturonase inhibitor	41.69/7.56	+	/
	Morus014786.p1	EXC33005.1	Aldehyde dehydrogenase family 6 member B2	117.66/8.48	+	=
	Morus007630.p1	EXB20723.1	Delta-1-pyrroline-5-carboxylate dehydrogenase 12A1	82.86/7.64	+	=
	Morus015380.p1	EXB88695.1	Thioredoxin family protein isoform 2	39.57/8.91	+	/
	Morus027945.p1	EXC30770.1	Glutathione S-transferase zeta class	24.12/5.78	+	=
	Morus020607.p1	EXC31783.1	4-coumarate--CoA ligase-like 7	84.07/9.17	+	=
	Morus027558.p1	EXC17366.1	putative cinnamyl alcohol dehydrogenase 1	38.98/6.26	+	=
	Morus024894.p1	EXB56351.1	4-coumarate--CoA ligase-like 5	69.6/8.87	+	=
	Morus018481.p1	EXC24767.1	Glutathione s-transferase omega-like 2	43.06/5.95	+	=
	Morus016441.p1	EXB57388.1	Embryogenesis-associated protein emb8	69.25/8.45	+	=
	Morus028063.p1	EXC30884.1	Polygalacturonase inhibitor	47.06/6.88	+	=
	Morus024293.p1	EXB37365.1	putative phospholipid hydroperoxide glutathione peroxidase 6	32.69/9.34	+	=
	Morus006502.p1	EXC19138.1	Tripeptidyl-peptidase 2	178.05/6.2	+	=
	Morus005329.p1	EXB54840.1	Ornithine aminotransferase	30.53/6.6	+	=
	Morus004750.p1	EXC32247.1	Betaine aldehyde dehydrogenase 1	63.02/5.25	+	=
	Morus024292.p1	EXB37364.1	putative phospholipid hydroperoxide glutathione peroxidase	23.19/9.03	+	/
	Morus022324.p1	EXB38424.1	Late embryogenesis abundant hydroxyproline-rich glycoprotein family	22.51/7.96	+	/
	Morus003351.p1	EXB62122.1	Probable zinc metallopeptidase chloroplastic	70.99/5.19	+	/
	Morus016847.p1	EXB30986.1	NAD(P)H-quinone oxidoreductase subunit H	40.75/5.32	+	/
	Morus001786.p1	EXC29002.1	Dehydrogenase/reductase SDR family member 12	50.72/9.04	+	/
	Morus009587.p1	EXB23826.1	Germin-like protein subfamily 3 member 1	22.07/10.2	+	/
	Morus000865.p1	EXC35944.1	Alcohol dehydrogenase 1	55.81/8.09	+	-
	Morus011671.p1	EXB88241.1	Dehydrin ERD10	39.36/5.8	=	++
	Morus027796.p1	EXB82617.1	Aldehyde dehydrogenase family 2 member	66.2/6.16	=	++
	Morus025973.p1	EXB75193.1	Reticuline oxidase-like protein	67.77/9.35	=	+
	Morus018475.p1	EXC24761.1	Peroxidase 54	38.98/4.82	=	+
	Morus028068.p1	EXC30889.1	Polygalacturonase inhibiting protein	42.49/6.9	=	+
	Morus009076.p1	EXB40831.1	Glutathione S-transferase	33.46/7.9	=	+
	Morus000135.p1	EXC35639.1	Probable linoleate 9s-lipoxygenase 5	9.3/8.15	=	-
	Morus024571.p1	EXB93232.1	Wound-induced protein win2	25.07/8.14	=	-
	Morus018882.p1	EXB52998.1	MLP-like protein 28	41.34/5.4	-	=
	Morus024694.p1	EXB68679.1	putative glutathione peroxidase 2	25.65/6.37	-	=
	Morus015915.p1	EXB46054.1	Glutaredoxin-C5	21.9/9.16	-	=
	Morus010429.p1	EXB51450.1	Peptide methionine sulfoxide reductase	27.3/9.2	-	=
	Morus010420.p1	EXB51441.1	Soluble inorganic pyrophosphatase 1	39.08/6.61	-	=
	Morus022003.p1	EXC01432.1	putative pyridoxal biosynthesis protein PDX1	36.72/5.68	-	=
	Morus017852.p1	EXC19875.1	Thioredoxin Y1	22.77/9.62	-	=
	Morus022555.p1	EXB75878.1	S-adenosylmethionine synthase 2	49.87/5.87	-	=
	Morus010230.p1	EXB67662.1	sodC protein (superoxide dismutase)	23.17/6.02	-	=
	Morus002920.p1	EXB51369.1	Thioredoxin M4	22.98/9.14	-	=
	Morus014762.p1	EXB31277.1	Glycine-rich RNA-binding protein 2	14.08/7.68	-	=
	Morus011779.p1	EXC24913.1	sodC protein (superoxide dismutase)	31.9/6.55	-	=
	Morus024979.p1	EXB39284.1	Glycine-rich protein 2b	19.98/6.81	-	=
	Morus020646.p1	EXC31819.1	Glycine-rich RNA-binding protein	29.41/8.19	-	=
	Morus023614.p1	EXB89962.1	Acetyl-coenzyme A carboxylase carboxyl transferase subunit alpha	106.43/9.16	-	=
	Morus007218.p1	EXB54169.1	Polyadenylate-binding protein 2	78.96/6.66	-	=
	Morus023512.p1	EXB74770.1	Translationally-controlled tumor protein homolog	23.01/4.6	-	=
	Morus018550.p1	EXB37127.1	Glycine-rich RNA-binding protein 7	19.33/8.78	-	=
	Morus015849.p1	EXB84516.1	Lactoylglutathione lyase glyoxalase i family protein	20.12/4.78	-	=
	Morus025494.p1	EXC01121.1	Phospholipid hydroperoxide glutathione peroxidase 1	31.44/9.48	-	/
	Morus003855.p1	EXB84822.1	Thioredoxin-like protein chloroplastic	33.17/8.59	-	/
	Morus005391.p1	EXB99573.1	Thioredoxin M-type	24.09/8.6	-	/
	Morus027322.p1	EXB38888.1	lactoylglutathione lyase glyoxalase i family protein	26.24/8.27	-	/
	Morus025104.p1	EXB80251.1	Glycine-rich RNA-binding protein	20.76/9.38	-	/
	Morus022691.p1	EXB57584.1	Ycf54-like protein	30.11/7.77	-	/
	Morus002221.p1	EXB28413.1	Cationic peroxidase 1	32.58/5.1	-	/
	Morus027819.p1	EXB82638.1	MLP-like protein 423	22.26/4.89	--	=
	Morus018046.p1	EXB55120.1	5'-adenylylsulfate reductase 1	58.66/5.95	--	--
	Morus009090.p1	EXB40845.1	Translocator-like protein	24.22/9.28	/	++
	Morus008380.p1	EXC16574.1	putative E3 ubiquitin-protein ligase MGRN1	36.69/5.81	/	++
	Morus021545.p1	EXC06707.1	Pollen-specific protein c13-like	21.47/5.89	/	++
	Morus025146.p1	EXB80290.1	Pleiotropic drug resistance protein 3	181.2/6.94	/	++
	Morus016288.p1	EXB91218.1	Peroxidase 60	42.48/5.62	/	++
	Morus023664.p1	EXB90010.1	putative glutathione S-transferase	30.08/5.45	/	++
	Morus016289.p1	EXB91219.1	Peroxidase 60	41.48/5.78	/	++
	Morus002150.p1	EXB69695.1	Extracellular ribonuclease LE	29.39/5.64	/	++
	Morus007537.p1	EXC33981.1	putative peroxidase 61	44.65/8.69	/	++
	Morus003953.p1	EXB93681.1	Polycystic kidney disease protein 1-like 2	20.91/5.09	/	++
	Morus023729.p1	EXB51027.1	Mannose-binding lectin	25.51/8.72	/	+
	Morus012010.p1	EXB97442.1	Chitinase-like protein 1	40.23/6.97	/	+
	Morus019224.p1	EXB51231.1	Peroxidase 7	73.24/9.6	/	+
	Morus005917.p1	EXB25093.1	Peroxidase 51	39.8/8.6	/	+
	Morus020267.p1	EXB37211.1	L-ascorbate oxidase-like protein	66.89/9.7	/	+
	Morus002961.p1	EXB96022.1	putative glutathione S-transferase	31.55/7.63	/	+
	Morus020176.p1	EXB44364.1	Peroxidase 3	42.83/8.48	/	+
	Morus003186.p1	EXB80185.1	Pleiotropic drug resistance protein 1	106.9/6.39	/	+
	Morus011575.p1	EXB79635.1	TMV resistance protein N	173.27/5.41	/	+
	Morus016735.p1	EXB55368.1	Peroxidase 45	41.28/8.99	/	+
	Morus000496.p1	EXB55116.1	L-ascorbate oxidase-like protein _x0001_gi	10.59/4.93	/	+
	Morus014338.p1	EXB95365.1	L-ascorbate oxidase-like protein	75.67/9.37	/	+
	Morus022996.p1	EXB94888.1	Cinnamoyl- reductase-related family protein	38.48/5.33	/	-
	Morus004285.p1	EXB52184.1	Nicotianamine synthase	32.45/9.08	/	-
	Morus023733.p1	EXB51031.1	Mannose-binding lectin	22.14/5.46	/	-
	Morus013561.p1	EXB37196.1	Pathogenesis-related protein 1	20.4/8.41	/	-
	Morus022552.p1	EXB54689.1	Short-chain dehydrogenase/reductase 2	44.65/8.48	/	-
	Morus016581.p1	EXB39111.1	Myrcene synthase	76.66/5.22	/	-
	Morus027145.p1	EXC20590.1	Benzyl alcohol O-benzoyltransferase	15.02/4.96	/	-
	Morus019470.p1	EXC25836.1	Gibberellin 20 oxidase 1	49.88/8.67	/	--
	Morus027146.p1	EXC20591.1	Benzyl alcohol O-benzoyltransferase	34.6/9.07	/	--
	Transcription related
	Morus005231.p1	EXB41195.1	Putative methyltransferase	35.66/5.11	++	+
	Morus002052.p1	EXB93422.1	Uncharacterized aarf domain-containing protein kinase chloroplastic	67.27/7	++	=
	Morus020526.p1	EXC20307.1	Shaggy-related protein kinase epsilon	237.3/6.59	++	=
	Morus004860.p1	EXB34470.1	Long chain acyl-CoA synthetase 8	97.14/8.8	++	=
	Morus004392.p1	EXC10214.1	Long chain acyl-CoA synthetase 9	56.2/9.09	++	=
	Morus001530.p1	EXB28672.1	Long chain acyl-CoA synthetase 4	88.49/6.11	+	=
	Morus027235.p1	EXB38802.1	Histone acetyltransferase type B catalytic subunit	60.71/5.8	+	=
	Morus005317.p1	EXB76383.1	Uridine-cytidine kinase C	81.84/7.14	+	=
	Morus010142.p1	EXB25274.1	Protein dek-like isoform x2	91.25/5.35	+	=
	Morus015025.p1	EXB87894.1	Pantothenate kinase 2	113.81/5.84	+	=
	Morus004699.p1	EXC32357.1	Protein rad52-2	25.37/9.11	+	=
	Morus006614.p1	EXC12070.1	Ubiquitin carboxyl-terminal hydrolase 14	95.76/5.01	+	=
	Morus021701.p1	EXC29390.1	DNA replication licensing factor MCM3-like protein	139.56/6.29	+	=
	Morus012425.p1	EXC03812.1	Ubiquitin carboxyl-terminal hydrolase 12	158.79/5.73	+	=
	Morus015050.p1	EXC30559.1	Interferon-induced guanylate-binding protein 2	141.96/6.8	+	=
	Morus016017.p1	EXB60663.1	Protein accumulation and replication of chloroplasts chloroplastic	94.76/4.83	+	=
	Morus021048.p1	EXB63777.1	LRR receptor-like serine/threonine-protein kinase FLS2	77.27/5.32	+	=
	Morus001850.p1	/	Histone h4	13.92/11.48	+	=
	Morus016446.p1	EXB57393.1	Uncharacterized protein ycf37	45.33/9.25	+	/
	Morus026707.p1	EXC35382.1	Histone H1	34.85/10.23	+	/
	Morus006046.p1	EXB37898.1	RNA-binding protein 25	78.76/9.59	+	/
	Morus018225.p1	EXB36068.1	DNA ligase 1	93.57/5.16	+	-
	Morus009651.p1	EXB68042.1	Polyribonucleotide nucleotidyltransferase	117.27/6.17	=	++
	Morus024423.p1	EXC16249.1	Leucine-rich repeat extensin-like protein 2	91.25/8.63	=	+
	Morus018090.p1	EXB55164.1	Nucleolin 2 isoform x2	90.89/6.04	=	-
	Morus016128.p1	EXB23115.1	Flowering time control protein FPA	118.11/6.78	=	-
	Morus022390.p1	EXB53734.1	Uncharacterized protein L484_022390	17.5/5.14	=	-
	Morus024380.p1	EXC16209.1	29 kDa ribonucleoprotein B	33.58/5.28	-	=
	Morus025778.p1	EXB67296.1	Methyl-CpG-binding domain-containing protein 10	42.51/5.22	-	=
	Morus017255.p1	EXB88502.1	Serine/arginine-rich splicing factor 4	39.09/10.8	-	=
	Morus018665.p1	XP_006370167.1	ubiquitin-conjugating enzyme family protein	19.82/6.74	-	=
	Morus027284.p1	EXB38850.1	Density-regulated-like protein	21.54/9.36	-	=
	Morus011845.p1	EXC21403.1	RNA-binding family protein isoform 1	27.73/8.86	-	=
	Morus020568.p1	EXC20347.1	Nuclear polyadenylated RNA-binding protein 4	49.63/6.73	-	=
	Morus000419.p1	EXC33895.1	Putative leucine-rich repeat receptor-like protein kinase	84.36/6.83	-	=
	Morus004811.p1	EXB78109.1	Ubiquitin-conjugating enzyme E2 35	19.86/6.16	-	=
	Morus018853.p1	EXC01939.1	Ubiquitin-conjugating enzyme E2 variant 1C	27.8/7.67	-	=
	Morus027424.p1	EXC17240.1	RNA-binding protein 28	119.39/9.25	-	--
	Morus016914.p1	EXC12983.1	33 kDa ribonucleoprotein	37.8/4.68	-	/
	Morus023985.p1	EXB62689.1	Histone	62.28/10.77	-	/
	Morus026897.p1	EXB63559.1	Far upstream element-binding protein 2	64.18/5.1	-	=
	Morus018949.p1	EXB94448.1	31 kDa ribonucleoprotein	37.57/4.66	-	=
	Morus004563.p1	EXB25608.1	putative inactive receptor kinase	79.55/8.94	-	=
	Morus007270.p1	EXB82279.1	La-like protein	63.73/5.23	-	=
	Morus022683.p1	EXB57576.1	DEAD-box ATP-dependent RNA helicase 3	96.54/6.27	-	=
	Morus012958.p1	EXC20882.1	DEAD-box ATP-dependent RNA helicase 7	90.23/9.01	-	-
	Morus026088.p1	EXB75612.1	Polyadenylate-binding protein RBP47C	50.11/6.26	-	-
	Morus017135.p1	EXB39660.1	Zinc finger protein	107.95/7.53	-	/
	Morus005269.p1	EXB50695.1	Serine/threonine-protein kinase BRI1-like 1	142.9/6.14	-	/
	Morus019058.p1	EXC04460.1	Transcription factor	38.43/6.82	-	/
	Morus019629.p1	EXC13668.1	33 kDa ribonucleoprotein	36.62/8.47	-	/
	Morus012627.p1	EXC32460.1	Receptor-like protein 12	61.9/9.6	-	/
	Morus004426.p1	EXB94235.1	Replication factor A protein 2	34.37/5.4	--	=
	Morus007964.p1	EXB48386.1	Transcription factor bhlh122-like isoform x1	50.64/6.47	/	++
	Morus017528.p1	EXB54091.1	Probable leucine-rich repeat receptor-like serine threonine-protein kinase at3g14840	94.33/7.81	/	+
	Morus025986.p1	EXB75206.1	Small RNA 2'-O-methyltransferase	118.13/5.36	/	-
	Morus018135.p1	EXB55208.1	Something about silencing protein 10	92.83/5.01	/	-
	Morus020436.p1	EXC34667.1	U3 small nucleolar RNA-associated protein 15-like protein	69.2/9.55	/	-
	Morus019788.p1	EXC09691.1	Trna (cytosine -c )-methyltransferase	45.3/5.96	/	-
	Morus000487.p1	EXC38074.1	Ubiquitin-conjugating enzyme E2 19	23.04/5.37	/	-
	Morus003291.p1	EXB37421.1	Histone deacetylase HDT1	41.06/4.81	/	-
	Morus017211.p1	EXB55300.1	Putative pumilio-7-like protein	89.9/6.89	/	-
	Morus009753.p1	EXB28594.1	Protein PROLIFERA	31.32/5	/	-
	Morus019786.p1	EXC09689.1	Trna (cytosine -c )-methyltransferase	23.04/4.75	/	--
	Cellular structure
	Morus025232.p1	EXC10651.1	Outer envelope pore protein chloroplastic	14.84/9	++	++
	Morus007251.p1	EXB82261.1	Membrane protein complex subunit 1-like	120.43/6.38	++	=
	Morus023860.p1	EXB70674.1	3-hydroxyisobutyryl-CoA hydrolase 1	49.49/8.74	++	=
	Morus014354.p1	EXB95381.1	Expansin-like A1	32.64/8.82	++	=
	Morus006546.p1	EXB76111.1	Clathrin heavy chain 1	226.27/5.43	++	=
	Morus023345.p1	EXC26731.1	Ras-related protein	24.08/8.78	++	=
	Morus005220.p1	EXB41185.1	Condensin complex subunit 1	219.36/5.56	+	=
	Morus000800.p1	EXC36980.1	Mitochondrial Rho GTPase 1	79.65/5.68	+	=
	Morus017953.p1	EXB64621.1	Ras-related protein	26.34/6.96	+	=
	Morus022471.p1	EXB52694.1	Reticulon-like protein	33.83/8.47	+	=
	Morus019506.p1	EXB66868.1	Glycine cleavage system P protein 1	128.91/6.69	+	=
	Morus012068.p1	EXC02941.1	Cop1-interactive protein 1	243.17/4.83	+	=
	Morus023861.p1	EXB70675.1	3-hydroxyisobutyryl-CoA hydrolase 1	49.01/8.39	+	=
	Morus012169.p1	EXB75045.1	Reticulon-4-interacting protein 1	46.33/9.25	+	=
	Morus014140.p1	EXB77014.1	Plastid-lipid-associated protein	39.49/5.37	+	=
	Morus026874.p1	EXB73708.1	Dentin sialophosphoprotein	255.58/4.62	+	=
	Morus015098.p1	EXC29906.1	putative UDP-arabinopyranose mutase 5	44.59/5.74	+	=
	Morus019454.p1	EXC25820.1	N-alpha-acetyltransferase 15, NatA auxiliary subunit	122.14/7.38	+	=
	Morus023220.p1	EXC17863.1	SNARE-interacting protein KEULE	93.5/8.17	+	=
	Morus024622.p1	EXB52072.1	Extended synaptotagmin-1	50.13/8.45	+	=
	Morus018274.p1	EXC23143.1	SPX and EXS domain-containing protein 1	51.2/8.81	++	/
	Morus007940.p1	EXB95296.1	Duf3411 domain protein	45.38/8.3	+	/
	Morus007141.p1	EXC18768.1	Protein TIC 55	69.51/9	+	/
	Morus002922.p1	EXB51371.1	3-deoxy-manno-octulosonate cytidylyltransferase	10.13/10.96	+	/
	Morus011626.p1	EXB79433.1	putative beta-1,4-xylosyltransferase IRX10L	74.85/9.17	+	/
	Morus007765.p1	EXB78247.1	putative xyloglucan endotransglucosylase/hydrolase protein 6	36.17/6.24	+	/
	Morus003803.p1	EXB82942.1	putative plastid-lipid-associated protein 10	34.35/8.74	+	/
	Morus018337.p1	EXB36961.1	Aspartyl aminopeptidase	65.92/6.89	+	/
	Morus003542.p1	EXB95063.1	Cucumisin family protein	84.5/7.51	=	++
	Morus015026.p1	EXB87895.1	Iron-sulfur cluster assembly protein 1	21.5/8.99	=	+
	Morus018219.p1	EXB36062.1	Fasciclin-like arabinogalactan protein 1	50.81/5.7	=	+
	Morus004588.p1	EXB51319.1	Kinesin-related protein 11	132.45/6.99	=	-
	Morus012896.p1	EXB88454.1	Pectinesterase/pectinesterase inhibitor	69.58/7.62	=	--
	Morus000757.p1	EXB91536.1	Protein CutA	24.09/9.08	-	=
	Morus021801.p1	EXB37596.1	Nuclear pore glycoprotein p62	30.68/4.6	-	=
	Morus004297.p1	EXC02516.1	Annexin D5	40.18/8.76	-	=
	Morus027493.p1	EXC17305.1	CBS domain-containing protein CBSX1	28.69/9.71	-	=
	Morus001356.p1	EXC37567.1	Act domain-containing protein acr11	35.57/5.1	-	=
	Morus007219.p1	EXB54170.1	CBS domain-containing protein CBSX1	29.23/7.79	-	=
	Morus005541.p1	EXB32335.1	Microtubule-associated protein 70-2	85.6/8.91	-	=
	Morus005306.p1	EXB49969.1	Microtubule-associated protein RP/EB family member 3	36.46/5.33	-	=
	Morus024283.p1	EXB37356.1	Tubulin beta-1 chain	54.11/4.74	-	=
	Morus023628.p1	EXB89975.1	Tubulin beta-1 chain	54.68/4.76	-	=
	Morus012108.p1	EXB82795.1	Clathrin light chain 1	42.72/5.16	-	=
	Morus001000.p1	EXB93441.1	Ran gtpase activating protein 2	69/4.6	-	=
	Morus006496.p1	EXC19132.1	Tubulin beta-1 chain	54.41/4.76	-	=
	Morus001044.p1	EXC43846.1	Costars family protein	31.92/6.11	-	=
	Morus020956.p1	EXB38037.1	Cell division topological specificity factor-like protein	29.6/5.69	-	/
	Morus025736.p1	EXB67256.1	Protein KIAA0664-like protein	218.82/6.79	-	/
	Morus011180.p1	EXC33203.1	Phototropin-1 isoform x2	124.74/8.21	--	/
	Morus004417.p1	EXB94226.1	putative plastid-lipid-associated protein 8	31.26/9.49	--	/
	Morus009018.p1	EXB91925.1	Putative pectinesterase 11	57.54/7.53	/	++
	Morus023148.p1	EXC17795.1	alpha-expansin 7	31.99/9.51	/	++
	Morus001723.p1	EXB44553.1	Pistil-specific extensin-like protein	23.08/8.43	/	++
	Morus024050.p1	EXC02085.1	Expansin-like protein	30.98/5.67	/	++
	Morus025594.p1	EXB76240.1	Pectinesterase 2	64.65/8.99	/	+
	Morus002740.p1	EXB83505.1	Bark storage protein A	43.67/9.11	/	+
	Morus025667.p1	EXB76309.1	Stem-specific protein tsjt1-like	31.54/5.98	/	+
	Morus021774.p1	EXB37570.1	expansin-b2	32.25/4.75	/	+
	Morus010143.p1	EXB25275.1	Omega-hydroxypalmitate O-feruloyl transferase	54.62/5.44	/	+
	Morus020963.p1	EXB38044.1	putative mitochondrial saccharopine dehydrogenase-like oxidoreductase	56.75/9.36	/	+
	Morus023939.p1	EXB62644.1	Annexin-like protein	42.5/5.59	/	+
	Morus006859.p1	EXB57746.1	exocyst complex component sec6	76.57/4.96	/	-
	Morus009284.p1	EXB59527.1	Microtubule-associated protein RP/EB family member 3	42.25/5.89	/	-
	Morus027078.p1	EXC20524.1	L-Ala-D/L-Glu epimerase	53.42/6.07	/	-
	Morus004896.p1	EXC11595.1	Octicosapeptide phox bem1p family isoform 1	49.22/6.33	/	-
	Morus005668.p1	EXC29156.1	Glycerophosphodiester phosphodiesterase gde1	33.76/4.7	/	-
	Morus017711.p1	EXC35010.1	Rhodanese-like domain-containing protein mitochondrial	19.99/8.21	/	-
	Morus001126.p1	EXC36881.1	putative pectinesterase/pectinesterase inhibitor 60	39.33/9.4	/	--
	Unclassified
	Morus026121.p1	EXB75644.1	hypothetical protein L484_026121 [Morus notabilis]	34.28/5.61	++	++
	Morus014491.p1	EXC18091.1	hypothetical protein L484_014491 [Morus notabilis]	37.12/5.72	++	++
	Morus015784.p1	EXC15981.1	hypothetical protein L484_015784 [Morus notabilis]	69.67/5.42	++	++
	Morus011130.p1	EXB33539.1	hypothetical protein L484_011130 [Morus notabilis]	45.76/9.27	++	++
	Morus000338.p1	EXC37222.1	hypothetical protein L484_000338 [Morus notabilis]	22.18/5.61	++	++
	Morus016908.p1	EXC12978.1	hypothetical protein L484_016908 [Morus notabilis]	19.34/7.63	++	+
	Morus024994.p1	EXB39299.1	hypothetical protein L484_024994 [Morus notabilis]	55.01/5.45	++	+
	Morus011937.p1	EXB37876.1	hypothetical protein L484_011937 [Morus notabilis]	33.76/8.38	++	+
	Morus014128.p1	EXC19498.1	hypothetical protein L484_014128 [Morus notabilis]	19.04/7.1	++	=
	Morus008699.p1	EXB62849.1	hypothetical protein L484_008699 [Morus notabilis]	46.32/9.31	++	=
	Morus016342.p1	EXB29853.1	hypothetical protein L484_016342 [Morus notabilis]	92.53/7.96	++	/
	Morus022592.p1	EXB75915.1	hypothetical protein L484_022592 [Morus notabilis]	29.73/5.01	+	++
	Morus015780.p1	EXC15977.1	hypothetical protein L484_015780 [Morus notabilis]	29.27/6.1	+	++
	Morus013688.p1	EXB36253.1	hypothetical protein L484_013688 [Morus notabilis]	45.34/6.13	+	++
	Morus007159.p1	EXC18786.1	hypothetical protein L484_007159 [Morus notabilis]	32.41/9.21	+	+
	Morus017174.p1	EXB55269.1	hypothetical protein L484_017174 [Morus notabilis]	37.41/9.51	+	=
	Morus008306.p1	EXB62503.1	hypothetical protein L484_008306 [Morus notabilis]	68.76/4.99	+	=
	Morus022319.p1	EXB38419.1	hypothetical protein L484_022319 [Morus notabilis]	44.04/6.12	+	=
	Morus020266.p1	EXB37210.1	hypothetical protein L484_020266 [Morus notabilis]	13.28/9.83	+	=
	Morus020490.p1	EXC34717.1	hypothetical protein L484_020490 [Morus notabilis]	108.35/6.22	+	=
	Morus010045.p1	EXB95846.1	hypothetical protein L484_010045 [Morus notabilis]	30.54/5.06	+	=
	Morus014322.p1	EXB81514.1	hypothetical protein L484_014322 [Morus notabilis]	40.34/6.45	+	=
	Morus010621.p1	EXB29562.1	hypothetical protein L484_010621 [Morus notabilis]	234.14/5.26	+	=
	Morus024623.p1	EXB52073.1	hypothetical protein L484_024623 [Morus notabilis]	25.37/9.27	+	=
	Morus016699.p1	EXB87353.1	hypothetical protein L484_016699 [Morus notabilis]	22.15/8.7	+	=
	Morus012021.p1	EXB52376.1	hypothetical protein L484_012021 [Morus notabilis]	40.46/6.57	+	=
	Morus020123.p1	EXB80864.1	hypothetical protein L484_020123 [Morus notabilis]	26.29/5.89	+	-
	Morus012166.p1	EXB75042.1	hypothetical protein L484_012166 [Morus notabilis]	33.13/5.78	+	/
	Morus023150.p1	EXC17797.1	hypothetical protein L484_023150 [Morus notabilis]	41.42/5.03	+	/
	Morus010385.p1	EXC19368.1	hypothetical protein L484_010385 [Morus notabilis]	90.62/5.22	+	/
	Morus007644.p1	EXB20736.1	hypothetical protein L484_007644 [Morus notabilis]	24.19/5.79	+	/
	Morus000690.p1	EXC60108.1	hypothetical protein L484_000690 [Morus notabilis]	43.39/8.79	+	/
	Morus012837.p1	EXB54737.1	hypothetical protein L484_012837 [Morus notabilis]	47.7/5.42	+	/
	Morus012454.p1	EXB63264.1	hypothetical protein L484_012454 [Morus notabilis]	12.75/9.38	+	/
	Morus005527.p1	EXB32323.1	hypothetical protein L484_005527 [Morus notabilis]	15.66/4.85	+	/
	Morus020081.p1	EXB80826.1	hypothetical protein L484_020081 [Morus notabilis]	97.96/8.91	+	/
	Morus008547.p1	EXC14628.1	hypothetical protein L484_008547 [Morus notabilis]	29.37/5.06	+	/
	Morus008299.p1	EXB62496.1	hypothetical protein L484_008299 [Morus notabilis]	67.01/4.89	+	=
	Morus011795.p1	EXC24929.1	hypothetical protein L484_011795 [Morus notabilis]	110.5/5.77	+	/
	Morus020061.p1	EXB80808.1	hypothetical protein L484_020061 [Morus notabilis]	30.06/6.1	+	/
	Morus012467.p1	EXB63277.1	hypothetical protein L484_012467 [Morus notabilis]	15.89/5.67	=	++
	Morus009016.p1	EXB91923.1	hypothetical protein L484_009016 [Morus notabilis]	40.97/6.13	=	+
	Morus009307.p1	EXB53568.1	hypothetical protein L484_009307 [Morus notabilis]	35.4/9.58	=	+
	Morus005955.p1	EXB94361.1	hypothetical protein L484_005955 [Morus notabilis]	35.2/6.86	=	+
	Morus010046.p1	EXB95847.1	hypothetical protein L484_010046 [Morus notabilis]	68.92/8.1	=	+
	Morus013894.p1	EXB44476.1	hypothetical protein L484_013894 [Morus notabilis]	38/5.35	=	+
	Morus001864.p1	EXC26463.1	hypothetical protein L484_001864 [Morus notabilis]	23.2/7.79	=	-
	Morus012395.p1	EXB30866.1	hypothetical protein L484_012395 [Morus notabilis]	27.92/4.96	-	=
	Morus012189.p1	EXB76036.1	hypothetical protein L484_012189 [Morus notabilis]	12.55/6.28	-	=
	Morus006808.p1	EXB89254.1	hypothetical protein L484_006808 [Morus notabilis]	18.67/4.55	-	=
	Morus017847.p1	EXB50309.1	hypothetical protein L484_017847 [Morus notabilis]	23.4/9.03	-	=
	Morus011288.p1	EXC05708.1	hypothetical protein L484_011288 [Morus notabilis]	42.38/5.42	-	=
	Morus005073.p1	EXB94817.1	hypothetical protein L484_005073 [Morus notabilis]	90.55/7.54	-	=
	Morus013569.p1	EXB31937.1	hypothetical protein L484_013569 [Morus notabilis]	47.93/4.76	-	=
	Morus019978.p1	EXB56933.1	hypothetical protein L484_019978 [Morus notabilis]	12.35/8.2	-	=
	Morus012448.p1	EXB63258.1	hypothetical protein L484_012448 [Morus notabilis]	88.38/5.14	-	=
	Morus007112.p1	/	hypothetical protein L484_007112 [Morus notabilis]	105.73/5.18	-	=
	Morus004247.p1	EXB65071.1	hypothetical protein L484_004247 [Morus notabilis]	20/6.34	-	=
	Morus001332.p1	EXB86495.1	hypothetical protein L484_001332 [Morus notabilis]	19.28/9.13	-	=
	Morus011611.p1	EXB79418.1	hypothetical protein L484_011611 [Morus notabilis]	52.23/6.2	-	=
	Morus016889.p1	EXC12959.1	hypothetical protein L484_016889 [Morus notabilis]	64.06/9.61	-	=
	Morus015692.p1	EXC20015.1	hypothetical protein L484_015692 [Morus notabilis]	22/4.32	-	=
	Morus013813.p1	EXB37773.1	hypothetical protein L484_013813 [Morus notabilis]	45.85/9.86	-	=
	Morus010727.p1	EXB93399.1	hypothetical protein L484_010727 [Morus notabilis]	21.99/4.8	-	=
	Morus021568.p1	EXC06729.1	hypothetical protein L484_021568 [Morus notabilis]	37.42/5.72	-	=
	Morus023534.p1	EXB74791.1	hypothetical protein L484_023534 [Morus notabilis]	21.63/4.62	-	=
	Morus024026.p1	EXC02062.1	hypothetical protein L484_024026 [Morus notabilis]	59.56/7.57	-	=
	Morus000574.p1	EXB74494.1	hypothetical protein L484_026188 [Morus notabilis]	11.52/9.91	-	=
	Morus019358.p1	EXC19612.1	hypothetical protein L484_019358 [Morus notabilis]	51.04/6.4	-	=
	Morus000210.p1	EXB28591.1	hypothetical protein L484_009750 [Morus notabilis]	17.06/5.11	-	/
	Morus001741.p1	EXB57990.1	hypothetical protein L484_001741 [Morus notabilis]	120.94/5.08	-	/
	Morus009457.p1	EXC14803.1	hypothetical protein L484_009457 [Morus notabilis]	16.83/9.65	-	/
	Morus008045.p1	EXB38681.1	hypothetical protein L484_008045 [Morus notabilis]	127/8.94	-	/
	Morus027826.p1	EXB82645.1	hypothetical protein L484_027826 [Morus notabilis]	21.98/7.78	-	/
	Morus018133.p1	EXB55206.1	hypothetical protein L484_018133 [Morus notabilis]	28.32/5.97	-	/
	Morus013901.p1	EXB44482.1	hypothetical protein L484_013901 [Morus notabilis]	39.06/8.39	-	/
	Morus020379.p1	EXB88311.1	hypothetical protein L484_020379 [Morus notabilis]	18.38/10.47	-	/
	Morus026358.p1	EXB58157.1	hypothetical protein L484_026358 [Morus notabilis]	51.22/9.47	-	/
	Morus026189.p1	EXB74495.1	hypothetical protein L484_026189 [Morus notabilis]	18.76/5	-	/
	Morus000806.p1	EXC46039.1	hypothetical protein L484_000806 [Morus notabilis]	63.65/9.01	-	/
	Morus005570.p1	EXB55437.1	hypothetical protein L484_005570 [Morus notabilis]	51.96/9.46	-	/
	Morus009641.p1	EXB68034.1	hypothetical protein L484_009641 [Morus notabilis]	20.06/8.5	-	/
	Morus010725.p1	EXB93397.1	hypothetical protein L484_010725 [Morus notabilis]	21.9/4.86	-	/
	Morus009556.p1	EXC32856.1	hypothetical protein L484_009556 [Morus notabilis]	31.07/7.77	-	/
	Morus018461.p1	EXB29044.1	hypothetical protein L484_018461 [Morus notabilis]	69.71/6.54	-	-
	Morus019651.p1	EXB29129.1	hypothetical protein L484_019651 [Morus notabilis]	35.26/6.31	--	=
	Morus019828.p1	EXC09730.1	hypothetical protein L484_019828 [Morus notabilis]	44.45/8.89	--	=
	Morus026438.p1	EXB44856.1	hypothetical protein L484_026438 [Morus notabilis]	12.94/9.16	--	=
	Morus020052.p1	EXC34935.1	hypothetical protein L484_020052 [Morus notabilis]	23.31/3.95	--	--
	Morus011132.p1	EXB33541.1	hypothetical protein L484_011132 [Morus notabilis]	18.04/9.87	--	/
	Morus000390.p1	EXB50267.1	hypothetical protein L484_017804 [Morus notabilis]	23.31/7.71	--	/
	Morus013149.p1	EXB81208.1	hypothetical protein L484_013149 [Morus notabilis]	17.05/4.39	--	/
	Morus021046.p1	EXB38124.1	hypothetical protein L484_021046 [Morus notabilis]	13.55/9.3	--	/
	Morus019830.p1	EXC09732.1	hypothetical protein L484_019830 [Morus notabilis]	25.93/4.74	--	/
	Morus023241.p1	EXB99712.1	hypothetical protein L484_023241 [Morus notabilis]	12.89/9.93	--	/
	Morus010130.p1	EXB25262.1	hypothetical protein L484_010130 [Morus notabilis]	19.33/9.37	/	++
	Morus018876.p1	EXB52992.1	hypothetical protein L484_018876 [Morus notabilis]	22.53/6.25	/	++
	Morus002399.p1	EXB66020.1	hypothetical protein L484_002399 [Morus notabilis]	21.65/9.44	/	++
	Morus003348.p1	EXB62119.1	hypothetical protein L484_003348 [Morus notabilis]	51.5/8.63	/	++
	Morus011237.p1	EXB96527.1	hypothetical protein L484_011237 [Morus notabilis]	28.74/8.07	/	++
	Morus015519.p1	EXB93972.1	hypothetical protein L484_015519 [Morus notabilis]	23.79/8.93	/	++
	Morus016570.p1	EXB39100.1	hypothetical protein L484_016570 [Morus notabilis]	20.05/5.27	/	++
	Morus016569.p1	EXB39099.1	hypothetical protein L484_016569 [Morus notabilis]	20.04/5.12	/	++
	Morus002392.p1	EXB62068.1	hypothetical protein L484_002392 [Morus notabilis]	17.31/7.93	/	++
	Morus016709.p1	EXB87363.1	hypothetical protein L484_016709 [Morus notabilis]	25.03/7.01	/	++
	Morus023876.p1	EXB70690.1	hypothetical protein L484_023876 [Morus notabilis]	20.77/6.48	/	++
	Morus008629.p1	EXC10462.1	hypothetical protein L484_008629 [Morus notabilis]	20.05/5.22	/	++
	Morus005140.p1	EXB33248.1	hypothetical protein L484_005140 [Morus notabilis]	47.58/8.87	/	+
	Morus014437.p1	EXB38623.1	hypothetical protein L484_014437 [Morus notabilis]	61.63/9.36	/	+
	Morus016568.p1	EXB39098.1	hypothetical protein L484_016568 [Morus notabilis]	19.91/5.27	/	+
	Morus019394.p1	EXC04187.1	hypothetical protein L484_019394 [Morus notabilis]	66.55/9.56	/	+
	Morus015340.p1	EXB81866.1	hypothetical protein L484_015340 [Morus notabilis]	24.77/5.7	/	+
	Morus006033.p1	EXB30483.1	hypothetical protein L484_006033 [Morus notabilis]	19.32/5.67	/	+
	Morus014389.p1	EXB98547.1	hypothetical protein L484_014389 [Morus notabilis]	36.11/9.52	/	+
	Morus017144.p1	EXB39669.1	hypothetical protein L484_017144 [Morus notabilis]	19.92/5.64	/	+
	Morus016343.p1	EXB29854.1	hypothetical protein L484_016343 [Morus notabilis]	93.77/7.85	/	+
	Morus000754.p1	EXB20315.1	hypothetical protein L484_000754 [Morus notabilis]	28.07/9.06	/	+
	Morus017349.p1	EXB89383.1	hypothetical protein L484_017349 [Morus notabilis]	86.78/8.13	/	+
	Morus019231.p1	EXB51238.1	hypothetical protein L484_019231 [Morus notabilis]	26.54/9.36	/	+
	Morus015671.p1	EXC19996.1	hypothetical protein L484_015671 [Morus notabilis]	27.98/9.4	/	+
	Morus014500.p1	EXC18100.1	hypothetical protein L484_014500 [Morus notabilis]	39.82/10.14	/	+
	Morus000045.p1	EXC63302.1	hypothetical protein L484_000045 [Morus notabilis]	28.7/6.62	/	+
	Morus016710.p1	EXB87364.1	hypothetical protein L484_016710 [Morus notabilis]	24.4/8.92	/	+
	Morus019810.p1	EXC09713.1	hypothetical protein L484_019810 [Morus notabilis]	21.42/4.71	/	+
	Morus024620.p1	EXB52070.1	hypothetical protein L484_024620 [Morus notabilis]	155.36/5.6	/	-
	Morus025668.p1	EXB76310.1	hypothetical protein L484_025668 [Morus notabilis]	45.49/9.7	/	-
	Morus024446.p1	EXC16272.1	hypothetical protein L484_024446 [Morus notabilis]	74.02/5.63	/	-
	Morus001209.p1	EXC23014.1	hypothetical protein L484_001209 [Morus notabilis]	98.62/4.95	/	-
	Morus024095.p1	EXC02130.1	hypothetical protein L484_024095 [Morus notabilis]	21.95/5.36	/	-
	Morus019501.p1	EXB66863.1	hypothetical protein L484_019501 [Morus notabilis]	35.48/5.45	/	-
	Morus013507.p1	EXB50415.1	hypothetical protein L484_013507 [Morus notabilis]	109.63/6.39	/	-
	Morus015337.p1	EXB81863.1	hypothetical protein L484_015337 [Morus notabilis]	17.39/5.48	/	-
	Morus013184.p1	EXB86654.1	hypothetical protein L484_013184 [Morus notabilis]	29.64/5.18	/	--
	Morus020559.p1	EXC20338.1	hypothetical protein L484_020559 [Morus notabilis]	573.55/4.22	/	--
	Note, A fold change over 2.0 is marked with ++, a fold change over 1.50 is marked with +, a fold change less than 0.50 is mraked with --, and a fold change less than 0.67 was marked with -. The DEPs showed a fold change between 0.67~1.50 are labeled with =.
